# Supplementary material for: Inhibition of Fungal Strains Isolated from Cereal Grains via Vapor Phase of Essential Oils
Source: Molecules. 2021 Mar 1;26(5):1313. doi: 10.3390/molecules26051313 (PMC7957489; doi:10.3390/molecules26051313)
Supplement: Supplementary file 1 [file molecules-26-01313-s001.zip]

Archive with 2 entries (2 files):
- SUPPLEMENTARY-Table S2 A heat map of EOs efficiency at 62,5 μL L against fungal strains.pdf
- SUPPLEMENTARY-Table S1 Relative fungal growth after EOs treatment at 62.5 μL L.pdf
